# Supplementary material for: Microbial Recycling of Polylactic Acid Food Packaging Waste into Carboxylates via Hydrolysis and Mixed-Culture Fermentation
Source: Microorganisms. 2023 Aug 18;11(8):2103. doi: 10.3390/microorganisms11082103 (PMC10458239; doi:10.3390/microorganisms11082103)
Supplement: Supplementary file 1 [file microorganisms-11-02103-s001.zip]

Archive with 1 entries (1 files):
- microorganisms-2453639-supplementary.pdf
